# Supplementary material for: The effect of lower inter-limb asymmetries on athletic performance: A systematic review and meta-analysis
Source: PLoS One. 2023 Jun 8;18(6):e0286942. doi: 10.1371/journal.pone.0286942 (PMC10249853; doi:10.1371/journal.pone.0286942)
Supplement: S1 Appendix — (CSV) [file pone.0286942.s001.csv]

Reference	Gender	N.O participants	sport	Level of competition	Asymmetry measure	performance measure	r-value	Fishers Z	Weight	SEz
Barrera-Domínguez et al. [29]	M	48	team sports (handball & basketball	Competitive	UDJ	CMJ	0.194	0.196490276	45	0.022222222
Bishop et al. [7]	M	23	soccer	Elite	UCMJ	CMJ	-0.23	-0.234189467	20	0.223606798
Loturco et al. [30]	M	24	soccer	High-Level	UCMJ	CMJ	0.53	0.59014516	21	0.21821789
Loturco et al. [30]	M	24	soccer	High-Level	UCMJ	SJ	0.45	0.484700279	21	0.21821789
Loturco et al. [30]	M	24	soccer	High-Level	USJ	CMJ	0.06	0.060072156	21	0.21821789
Loturco et al. [30]	M	24	soccer	High-Level	USJ	SJ	0.11	0.110446916	21	0.21821789
Loturco et al. [8]	F	16	soccer	Elite	USJ	SJ	-0.1	-0.100335348	13	0.277350098
Loturco et al. [8]	F	16	soccer	Elite	USJ	CMJ	-0.16	-0.161386696	13	0.277350098
Loturco et al. [8]	F	16	soccer	Elite	UCMJ	SJ	0.35	0.365443754	13	0.277350098
Loturco et al. [8]	F	16	soccer	Elite	UCMJ	CMJ	0.22	0.223656109	13	0.277350098
Philipp et al. [9]	M	24	American Football	High-Level	UCMJ	Vertical Jump	-0.578	-0.659454094	21	0.21821789
Philipp et al. [9]	M	24	American Football	High-Level	UDJ	Vertical Jump	-0.254	-0.25968406	21	0.21821789
Teixeira et al. [31]	M	13	High-Intensity Functional Training (CrossFit)	Amatuer	UCMJ	SJ	0.26	0.266108407	10	0.316227766
Teixeira et al. [31]	M	13	High-Intensity Functional Training (CrossFit)	Amatuer	UCMJ	CMJ	0.14	0.140925576	10	0.316227766
Teixeira et al. [31]	F	11	High-Intensity Functional Training (CrossFit)	Amatuer	UCMJ	SJ	0.28	0.287682072	8	0.353553391
Teixeira et al. [31]	F	11	High-Intensity Functional Training (CrossFit)	Amatuer	UCMJ	CMJ	0.16	0.161386696	8	0.353553391
Torreblanca-Martínez et al. [32]	M	19	soccer	Elite	UCMJ	CMJ	-0.211	-0.214217711	16	0.25
Torreblanca-Martínez et al. [32]	M	19	soccer	Elite	UCMJ	DJ	-0.078	-0.078158764	16	0.25
Torreblanca-Martínez et al. [32]	M	19	soccer	Elite	UDJ	CMJ	-0.211	-0.214217711	16	0.25
Torreblanca-Martínez et al. [32]	M	19	soccer	Elite	UDJ	DJ	-0.016	-0.016001366	16	0.25
