# Supplementary material for: The effect of lower inter-limb asymmetries on athletic performance: A systematic review and meta-analysis
Source: PLoS One. 2023 Jun 8;18(6):e0286942. doi: 10.1371/journal.pone.0286942 (PMC10249853; doi:10.1371/journal.pone.0286942)
Supplement: S2 Appendix — (CSV) [file pone.0286942.s002.csv]

Reference	Gender	N.O participants	sport	Level of competition	Asymmetry measure	performance measure	r-value	Fishers Z	Weight	SEz
Bishop et al. [21]	M	23	Cricket	Elite	UCMJ	505 COD-R	0.07	0.070114671	20	0.223606798
Bishop et al. [21]	M	23	Cricket	Elite	UCMJ	505 COD-L	0.03	0.030009005	20	0.223606798
Bishop et al. [21]	M	23	Cricket	Elite	UDJ	505 COD-R	0.59	0.677666068	20	0.223606798
Bishop et al. [21]	M	23	Cricket	Elite	UDJ	505 COD-L	0.56	0.632833187	20	0.223606798
Bishop et al. [21]	M	18	Soccer	Elite	UCMJ	505 COD-R	0.14	0.140925576	15	0.25819889
Bishop et al. [21]	M	18	Soccer	Elite	UCMJ	505 COD-L	-0.23	-0.234189467	15	0.25819889
Bishop et al. [21]	M	18	Soccer	Elite	UDJ	505 COD-R	0.29	0.298566264	15	0.25819889
Bishop et al. [21]	M	18	Soccer	Elite	UDJ	505 COD-L	0.39	0.411800034	15	0.25819889
Bishop et al. [6]	F	16	soccer	Elite	UCMJ	505 COD-R	-0.05	-0.050041729	13	0.277350098
Bishop et al. [6]	F	16	soccer	Elite	UCMJ	505 COD-L	0	0	13	0.277350098
Bishop et al. [6]	F	16	soccer	Elite	UDJ	505 COD-R	0.52	0.576339755	13	0.277350098
Bishop et al. [6]	F	16	soccer	Elite	UDJ	505 COD-L	0.66	0.792813632	13	0.277350098
Bishop et al. [1]	M	18	Soccer	Elite (academy/U-23s	UCMJ (pre-season)	505 COD-R	0.06	0.060072156	15	0.25819889
Bishop et al. [1]	M	18	Soccer	Elite (academy/U-23s	UCMJ (pre-season)	505 COD-L	-0.11	-0.110446916	15	0.25819889
Bishop et al. [1]	M	18	Soccer	Elite (academy/U-23s	UDJ (Pre-season)	505 COD-R	0.12	0.120581028	15	0.25819889
Bishop et al. [1]	M	18	Soccer	Elite (academy/U-23s	UDJ (Pre-season)	505 COD-L	-0.04	-0.040021354	15	0.25819889
Bishop et al. [1]	M	18	Soccer	Elite (academy/U-23s	UCMJ (mid-season)	505 COD-R	-0.19	-0.192337169	15	0.25819889
Bishop et al. [1]	M	18	Soccer	Elite (academy/U-23s	UCMJ (mid-season)	505 COD-L	-0.15	-0.151140436	15	0.25819889
Bishop et al. [1]	M	18	Soccer	Elite (academy/U-23s	UDJ (mid-season)	505 COD-R	0.21	0.213171347	15	0.25819889
Bishop et al. [1]	M	18	Soccer	Elite (academy/U-23s	UDJ (mid-season)	505 COD-L	0.11	0.110446916	15	0.25819889
Bishop et al. [1]	M	18	Soccer	Elite (academy/U-23s	UCMJ (End-season)	505 COD-R	0.27	0.276863823	15	0.25819889
Bishop et al. [1]	M	18	Soccer	Elite (academy/U-23s	UCMJ (End-season)	505 COD-L	0.35	0.365443754	15	0.25819889
Bishop et al. [1]	M	18	Soccer	Elite (academy/U-23s	UDJ (End-season)	505 COD-R	0.65	0.775298706	15	0.25819889
Bishop et al. [1]	M	18	Soccer	Elite (academy/U-23s	UDJ (End-season)	505 COD-L	0.35	0.365443754	15	0.25819889
Bishop et al. [7]	M	23	soccer	Elite (Acadamy/U-23s)	UCMJ	505 COD-R	0.71	0.887183863	20	0.223606798
Bishop et al. [7]	M	23	soccer	Elite (Acadamy/U-23s)	UCMJ	505 COD-L	0.61	0.708921359	20	0.223606798
Lockie et al. [25]	M	30	team sport (e.g., soccer, basketball, baseball, rugby league, rugby union, Australian football, and touch football)	recreational	UVJ/UCMJ	505 COD-R	0.083	0.083191387	27	0.19245009
Lockie et al. [25]	M	30	team sport (e.g., soccer, basketball, baseball, rugby league, rugby union, Australian football, and touch football)	recreational	UVJ/UCMJ	505 COD-L	0.073	0.073130089	27	0.19245009
Loturco et al. [8]	F	16	Soccer	Elite	USJ	ZigZag COD test	0.03	0.030009005	13	0.277350098
Loturco et al. [8]	F	16	Soccer	Elite	UCMJ	ZigZag COD test	-0.05	-0.050041729	13	0.277350098
Phillipp et al. [9]	M	24	American Football	High-level	UCMJ	Pro-agility drill (505)	0.202	0.204816759	21	0.21821789
Phillipp et al. [9]	M	24	American Football	High-level	UDJ	L-Drill	0.154	0.155235044	21	0.21821789
Phillipp et al. [9]	M	24	American Football	High-level	UDJ	Pro-agility drill (505)	0.236	0.240533924	21	0.21821789
Torreblanca-Martinez et al. [32]	M	19	Soccer	Elite (Academy/U-19s)	UCMJ	505 COD-R	0.401	0.424839974	16	0.25
Torreblanca-Martinez et al. [32]	M	19	Soccer	Elite (Academy/U-19s)	UCMJ	505 COD-L	0.406	0.430812377	16	0.25
Torreblanca-Martinez et al. [32]	M	19	Soccer	Elite (Academy/U-19s)	UDJ	505 COD-R	0.316	0.327197097	16	0.25
Torreblanca-Martinez et al. [32]	M	19	Soccer	Elite (Academy/U-19s)	UDJ	505 COD-L	0.158	0.159334822	16	0.25
