# Supplementary material for: The effect of lower inter-limb asymmetries on athletic performance: A systematic review and meta-analysis
Source: PLoS One. 2023 Jun 8;18(6):e0286942. doi: 10.1371/journal.pone.0286942 (PMC10249853; doi:10.1371/journal.pone.0286942)
Supplement: S3 Appendix — (CSV) [file pone.0286942.s003.csv]

Reference	Gender	N.O participants	sport	Level of competition	Asymmetry measure	performance measure	r-value	Fishers Z	Weight	SEz
Bishop et al. [21]	M	23	Cricket	Elite	UCMJ	10-meter sprint	-0.07	-0.070114671	20	0.223606798
Bishop et al. [21]	M	23	Cricket	Elite	UDJ	10-meter sprint	0.28	0.287682072	20	0.223606798
Bishop et al. [21]	M	18	Soccer	Elite	UCMJ	10-meter sprint	0.11	0.110446916	15	0.25819889
Bishop et al. [21]	M	18	Soccer	Elite	UDJ	10-meter sprint	0.18	0.181982689	15	0.25819889
Bishop et al. [6]	F	16	soccer	Elite	UCMJ	10-meter sprint	0.39	0.411800034	13	0.277350098
Bishop et al. [6]	F	16	soccer	Elite	UCMJ	30-meter sprint	0.22	0.223656109	13	0.277350098
Bishop et al. [6]	F	16	soccer	Elite	UDJ	10-meter sprint	0.45	0.484700279	13	0.277350098
Bishop et al. [6]	F	16	soccer	Elite	UDJ	30-meter sprint	0.58	0.662462707	13	0.277350098
Bishop et al. [1]	M	18	Soccer	Elite (academy/U-23s	UCMJ (pre-season)	5-meter sprint	0.33	0.342828254	15	0.25819889
Bishop et al. [1]	M	18	Soccer	Elite (academy/U-23s	UCMJ (pre-season)	10-meter sprint	0.25	0.255412812	15	0.25819889
Bishop et al. [1]	M	18	Soccer	Elite (academy/U-23s	UCMJ (pre-season)	30-meter sprint	0.18	0.181982689	15	0.25819889
Bishop et al. [1]	M	18	Soccer	Elite (academy/U-23s	UDJ (Pre-season)	5-meter sprint	0.14	0.140925576	15	0.25819889
Bishop et al. [1]	M	18	Soccer	Elite (academy/U-23s	UDJ (Pre-season)	10-meter sprint	0.1	0.100335348	15	0.25819889
Bishop et al. [1]	M	18	Soccer	Elite (academy/U-23s	UDJ (Pre-season)	30-meter sprint	0.14	0.140925576	15	0.25819889
Bishop et al. [1]	M	18	Soccer	Elite (academy/U-23s	UCMJ (mid-season)	5-meter sprint	0.2	0.202732554	15	0.25819889
Bishop et al. [1]	M	18	Soccer	Elite (academy/U-23s	UCMJ (mid-season)	10-meter sprint	0.03	0.030009005	15	0.25819889
Bishop et al. [1]	M	18	Soccer	Elite (academy/U-23s	UCMJ (mid-season)	30-meter sprint	0.37	0.3884231	15	0.25819889
Bishop et al. [1]	M	18	Soccer	Elite (academy/U-23s	UDJ (mid-season)	5-meter sprint	-0.1	-0.100335348	15	0.25819889
Bishop et al. [1]	M	18	Soccer	Elite (academy/U-23s	UDJ (mid-season)	10-meter sprint	0.16	0.161386696	15	0.25819889
Bishop et al. [1]	M	18	Soccer	Elite (academy/U-23s	UDJ (mid-season)	30-meter sprint	-0.01	-0.010000333	15	0.25819889
Bishop et al. [1]	M	18	Soccer	Elite (academy/U-23s	UCMJ (End-season)	5-meter sprint	0.53	0.59014516	15	0.25819889
Bishop et al. [1]	M	18	Soccer	Elite (academy/U-23s	UCMJ (End-season)	10-meter sprint	0.44	0.472230804	15	0.25819889
Bishop et al. [1]	M	18	Soccer	Elite (academy/U-23s	UCMJ (End-season)	30-meter sprint	0.44	0.472230804	15	0.25819889
Bishop et al. [1]	M	18	Soccer	Elite (academy/U-23s	UDJ (End-season)	5-meter sprint	0.63	0.741416144	15	0.25819889
Bishop et al. [1]	M	18	Soccer	Elite (academy/U-23s	UDJ (End-season)	10-meter sprint	0.62	0.725005088	15	0.25819889
Bishop et al. [1]	M	18	Soccer	Elite (academy/U-23s	UDJ (End-season)	30-meter sprint	0.42	0.447692024	15	0.25819889
Bishop et al. [7]	M	23	soccer	Elite (Acadamy/U-23s)	UCMJ	5-meter sprint	0.43	0.459896681	20	0.223606798
Bishop et al. [7]	M	23	soccer	Elite (Acadamy/U-23s)	UCMJ	10-meter sprint	0.54	0.604155603	20	0.223606798
Bishop et al. [7]	M	23	soccer	Elite (Acadamy/U-23s)	UCMJ	20-meter sprint	0.71	0.887183863	20	0.223606798
Lockie et al. [25]	M	30	team sport (e.g., soccer, basketball, baseball, rugby league, rugby union, Australian football, and touch football)	recreational	UVJ/UCMJ	5-meter sprint	-0.176	-0.177851799	27	0.19245009
Lockie et al. [25]	M	30	team sport (e.g., soccer, basketball, baseball, rugby league, rugby union, Australian football, and touch football)	recreational	UVJ/UCMJ	10-meter sprint	-0.145	-0.146029224	27	0.19245009
Lockie et al. [25]	M	30	team sport (e.g., soccer, basketball, baseball, rugby league, rugby union, Australian football, and touch football)	recreational	UVJ/UCMJ	20-meter sprint	-0.132	-0.132774772	27	0.19245009
Loturco et al. [8]	F	16	Soccer	Elite	USJ	5-meter sprint	0.1	0.100335348	13	0.277350098
Loturco et al. [8]	F	16	Soccer	Elite	USJ	10-meter sprint	0.13	0.13073985	13	0.277350098
Loturco et al. [8]	F	16	Soccer	Elite	USJ	20-meter sprint	0.22	0.223656109	13	0.277350098
Loturco et al. [8]	F	16	Soccer	Elite	USJ	30-meter sprint	0.19	0.192337169	13	0.277350098
Loturco et al. [8]	F	16	Soccer	Elite	UCMJ	5-meter sprint	-0.05	-0.050041729	13	0.277350098
Loturco et al. [8]	F	16	Soccer	Elite	UCMJ	10-meter sprint	-0.1	-0.100335348	13	0.277350098
Loturco et al. [8]	F	16	Soccer	Elite	UCMJ	20-meter sprint	0.07	0.070114671	13	0.277350098
Loturco et al. [8]	F	16	Soccer	Elite	UCMJ	30-meter sprint	0.14	0.140925576	13	0.277350098
Philipp et al. [9]	M	24	American Football	High-level	UCMJ	40-Yard dash	0.14	0.140925576	21	0.21821789
Philipp et al. [9]	M	24	American Football	High-level	UDJ	40-Yard dash	0.243	0.247959919	21	0.21821789
Teixeira et al. [31]	M	13	High-Intensity Functional Training (CrossFit)	Amateur	UCMJ	20-meter sprint	-0.004	-0.004000021	10	0.316227766
Teixeira et al. [31]	F	11	High-Intensity Functional Training (CrossFit)	Amateur	UCMJ	20-meter sprint	0.2	0.202732554	8	0.353553391
Torreblanca-Martínez et al. [32]	M	19	Soccer	Elite (Academy/U-19s)	UCMJ	10-m sprint	-0.073	-0.073130089	16	0.25
Torreblanca-Martínez et al. [32]	M	19	Soccer	Elite (Academy/U-19s)	UCMJ	15-meter sprint	0.077	0.077152721	16	0.25
Torreblanca-Martínez et al. [32]	M	19	Soccer	Elite (Academy/U-19s)	UCMJ	20-meter sprint	0.249	0.254346429	16	0.25
Torreblanca-Martínez et al. [32]	M	19	Soccer	Elite (Academy/U-19s)	UCMJ	25-meter sprint	0.35	0.365443754	16	0.25
Torreblanca-Martínez et al. [32]	M	19	Soccer	Elite (Academy/U-19s)	UCMJ	30-meter sprint	0.398	0.421270239	16	0.25
Torreblanca-Martínez et al. [32]	M	19	Soccer	Elite (Academy/U-19s)	UDJ	10-m sprint	-0.045	-0.045030412	16	0.25
Torreblanca-Martínez et al. [32]	M	19	Soccer	Elite (Academy/U-19s)	UDJ	15-meter sprint	0.041	0.041022997	16	0.25
Torreblanca-Martínez et al. [32]	M	19	Soccer	Elite (Academy/U-19s)	UDJ	20-meter sprint	0.005	0.005000042	16	0.25
Torreblanca-Martínez et al. [32]	M	19	Soccer	Elite (Academy/U-19s)	UDJ	25-meter sprint	-0.018	-0.018001944	16	0.25
Torreblanca-Martínez et al. [32]	M	19	Soccer	Elite (Academy/U-19s)	UDJ	30-meter sprint	0.063	0.063083548	16	0.25
